# Supplementary material for: Acquired salinity tolerance in rice: Plant growth dataset
Source: Data Brief. 2020 Jul 15;31:106023. doi: 10.1016/j.dib.2020.106023 (PMC7381506; doi:10.1016/j.dib.2020.106023)
Supplement: Supplementary file 1 [file mmc1.xml]

<?xml version="1.0" encoding="utf-8" standalone="no"?>
<data>
  <datasets>
    <author>akiueda@hiroshima-u.ac.jp</author>
    <type>0</type>
    <dataset>
      <value>6</value>
      <reason>Other (please explain)</reason>
      <comments>I have submitted my raw data in my manuscript.</comments>
    </dataset>
  </datasets>
</data>
